# Supplementary material for: Chetomin, a SARS-CoV-2 3C-like Protease (3CLpro) Inhibitor: In Silico Screening, Enzyme Docking, Molecular Dynamics and Pharmacokinetics Analysis
Source: Viruses. 2023 Jan 15;15(1):250. doi: 10.3390/v15010250 (PMC9866112; doi:10.3390/v15010250)
Supplement: Supplementary file 1 [file viruses-15-00250-s001.zip]

Archive with 1 entries (1 files):
- viruses-2070885-supplementary.pdf
